# Supplementary material for: A New Quantitative Tool for the Ultrasonographic Assessment of Tendons: A Reliability and Validity Study on the Patellar Tendon
Source: Diagnostics (Basel). 2024 May 21;14(11):1067. doi: 10.3390/diagnostics14111067 (PMC11171978; doi:10.3390/diagnostics14111067)
Supplement: Supplementary file 1 [file diagnostics-14-01067-s001.zip]

Archive with 1 entries (1 files):
- diagnostics-2960408-supplementary.pdf
